# Supplementary material for: Ion trap and release dynamics enables nonintrusive tactile augmentation in monolithic sensory neuron
Source: Sci Adv. 2023 Oct 18;9(42):eadi3827. doi: 10.1126/sciadv.adi3827 (PMC10584339; doi:10.1126/sciadv.adi3827)
Supplement: Supplementary file 2 — Movies S1 and S2 [file sciadv.adi3827_movies_s1_and_s2.zip]

Archive with 2 entries (2 files):
- adi3827_Movie_S1.mp4
- adi3827_Movie_S2.mp4
